# Supplementary material for: Efficacy of Endoscopic and Surgical Treatments for Gastroesophageal Reflux Disease: A Systematic Review and Network Meta-Analysis
Source: J Pers Med. 2022 Apr 12;12(4):621. doi: 10.3390/jpm12040621 (PMC9031147; doi:10.3390/jpm12040621)
Supplement: Supplementary file 1 [file jpm-12-00621-s001.zip]

Archive with 4 entries (4 files):
- 04. GERD intervention - Table S1.pdf
- 04. GERD intervention - Table S2.pdf
- 04. GERD intervention - Table S3.pdf
- Supplementary Figures.pdf
